# Supplementary material for: Synthesis and the Crystal Structure of a New Chiral 1D Metal–Organic Coordination Polymer Based on L-Prolineamide-Substituted Diarylacetylenedicarboxylic Acid Derivative
Source: Molecules. 2022 Nov 30;27(23):8376. doi: 10.3390/molecules27238376 (PMC9738848; doi:10.3390/molecules27238376)
Supplement: Supplementary file 1 [file molecules-27-08376-s001.zip]

Archive with 1 entries (1 files):
- molecules-2050312-supplementary.pdf
